# Supplementary material for: Beighton Scoring System Use in Generalized Joint Hypermobility Studies Has Greater Scientific Rigor Than Joint‐Specific or Arthroscopy Joint Hypermobility Studies
Source: Arthrosc Sports Med Rehabil. 2026 May 4;8(2):e70000. doi: 10.1002/ars2.70000 (PMC13307201; doi:10.1002/ars2.70000)
Supplement: Supplementary file 1 — Supplementary Material [file ARS2-8-e70000-s001.zip]

Archive with 3 entries (3 files):
- APPENDIX_BSS_ZZZ7_ASMAR_Z7.pdf
- ASMAR_SUPPLEMENTAL_TABLE_1z.pdf
- ASMAR_SUPPLEMENTAL_TABLE_2Z.pdf
